# Supplementary material for: Regional infectious risk prediction of COVID-19 based on geo-spatial data
Source: PeerJ. 2020 Nov 13;8:e10139. doi: 10.7717/peerj.10139 (PMC7668208; doi:10.7717/peerj.10139)
Supplement: Supplemental Information 2 — As for the drawing of Figure 2, the transmission situation of four epidemic level provinces or provincial municipalities is demonstrated. [file peerj-08-10139-s002.r]

##ÐÂ¹Ú·ÎÑ×´«²¥##
setwd("E:Rproject/survival analysis/input data")
library(igraph) ##¼ÓÔØ³ÌÐò°ü
##¿ªÊ¼·ÎÑ×´«²¥»æÍ¼
par(mfrow=c(2,2),mar=c(5,1,1,1)+0.1)
a0=graph(c("17",17))  ##ÒßÇéÖÐÐÄ
a1=graph(c("17",12,17,14,17,16,17,18,17,22,17,27),directed=T)##µÚÒ»²½´«²¥0-1
a2=graph(c("17",12,17,14,17,16,17,18,17,22,17,27  ##0-1´«²¥
           ,12,10,12,11,12,14,12,15,12,16,12,17   ##1-2 12
           ,14,11,14,12,14,13,14,17,14,18,14,19   ##1-2 14  
           ,16,3,16,4,16,12,16,15,16,17,16,27     ##1-2 16
           ,18,14,18,17,18,19,18,20,18,22,18,24   ##1-2 18
           ,22,17,22,18,22,23,22,24,22,27         ##1-2 22
           ,27,4,27,5,27,16,27,17,27,22,27,23,27,28,27,30),directed=T)##µÚ¶þ²½´«²¥1-2
a=read.csv("0-1matrix.csv",header=FALSE);head(a)
b=matrix(0,138,2);  ##´æ·ÅÁÚ½Ó¹ØÏµµÄ¾ØÕó
k=1   ##¼ÆÊýÆ÷
for (i in 1:31){
  for (j in 1:31){
    if (a[i,j]==1){
      b[k,1]=i
      b[k,2]=j
      k=k+1
    }
  }
}
c=matrix(t(b),length(b),1)  ##×ª»»³ÉÒ»ÐÐ¾ØÕó
a3=graph(c,directed=T)##µÚÒ»²½´«²¥2-3
plot(a0,edge.color=grey(0.4),edge.arrow.mode="->"
     ,edge.arrow.size=0.005,vertex.size=20
     ,median = TRUE
     ,arrow.width=0.2,arrow.size=0.2,vertex.color="red"
     ,main="Epidemic transmission map A",sub="1 level-Epidemic Center"
     )
plot(a1,edge.color=grey(0.4),edge.arrow.mode="->"
     ,edge.arrow.size=0.005,vertex.size=20
     ,arrow.width=0.2,arrow.size=0.2,vertex.color="pink"
     ,main="Epidemic transmission map B",sub="1-2 level")
plot(a2,edge.color=grey(0.4),edge.arrow.mode="->"
     ,edge.arrow.size=0.005,vertex.size=20
     ,arrow.width=0.2,arrow.size=0.2,vertex.color="yellow"
     ,main="Epidemic transmission map C",sub="2-3 level")
plot(a3,edge.color=grey(0.4),edge.arrow.mode="->"
     ,edge.arrow.size=0.005,vertex.size=20
     ,arrow.width=0.2,arrow.size=0.2,vertex.color="white"
     ,main="Epidemic transmission map D",sub="3-4 level")
