# Supplementary material for: Regional infectious risk prediction of COVID-19 based on geo-spatial data
Source: PeerJ. 2020 Nov 13;8:e10139. doi: 10.7717/peerj.10139 (PMC7668208; doi:10.7717/peerj.10139)
Supplement: Supplemental Information 3 — The charts and maps are displayed according to the results of epidemic index calculated by the main code. [file peerj-08-10139-s003.r]

##ÐÂµØÍ¼°üÀ¨¸Û°ÄÌ¨--Ó¢ÎÄ
setwd("E:Rproject")
library(sp)
library(maps)
library(mapdata)
library(maptools)
library(ggplot2)
library(rgdal)
library(plyr)
x=readOGR('bou2_4p.shp');
y=x@data         #¶ÁÈ¡ÐÐÕþÐÅÏ¢
xs=data.frame(y,id=seq(0:924)-1)        #º¬µºÓì¹²925¸öÐÎ×´
pop = read.csv("Hazard-Level.csv",header=TRUE);head(pop)
par(mar=c(3,3,1,1)) #±ß½ç¿ØÖÆ£ºÏÂ×óÉÏÓÒ
gddat=fortify(x);head(gddat)
gddat=transform(gddat,id=iconv(id,from='GBK'),group=iconv(group,from='GBK'))
library(plyr)
china_map_data=join(gddat,xs,type="full")      #ºÏ²¢Á½¸öÊý¾Ý¿ò
china_data=join(china_map_data,pop,type="full")        #ºÏ²¢Á½¸öÊý¾Ý¿ò
province_city=read.csv("china-provincecity.csv") #¶ÁÈ¡Ê¡»á³ÇÊÐ×ø±ê
ggplot(china_data,aes(long,lat))+
  expand_limits(gddat)+ 
  geom_polygon(aes(group=group,fill=Hazard.Level),colour="black")+
  scale_fill_gradient(low="darkred",high="white") +
  coord_map("polyconic") +
  annotate("text",x=105,y=35,label="Gansu")+ 
  annotate("text",x=116.5,y=40.5,label="Beijing")+ 
  annotate("text",x=117,y=39,label="Tianjin")+ 
  annotate("text",x=115.5,y=38,label="Hehei")+
  annotate("text",x=119.5,y=33.5,label="Jiangsu")+
  annotate("text",x=112,y=30.5,label="Hubei")+
  annotate("text",x=121,y=24,label="Taiwan")+
  annotate("text",x=117.5,y=26,label="Fujian")+
  annotate("text",x=97,y=36,label="Qinghai")+
  annotate("text",x=112,y=21.5,label="Macao")+
  annotate("text",x=115,y=22,label="Hong Kong")+
  annotate("text",x=106,y=37,label="Ningxia")+
  annotate("text",x=110.3,y=19.5,label="Hainan")+
  annotate("text",x=107,y=41,label="Inner Mongolia")+
  annotate("text",x=120,y=29,label="Zhejiang")+
  annotate("text",x=127.5,y=47,label="Heilongjiang")+
  annotate("text",x=112,y=28,label="Hunan")+
  annotate("text",x=103,y=31,label="Sichuan")+
  annotate("text",x=118,y=36.6,label="Shangdong")+
  geom_text(aes(x=jd,y=wd,label=province),data=province_city) +
  theme(
    panel.grid = element_blank(),
    panel.background = element_blank(),
    axis.text = element_blank(),
    axis.ticks = element_blank(),
    axis.title = element_blank()
)
